# Supplementary material for: Systematic Evaluation of Biotic and Abiotic Factors in Antifungal Microorganism Screening
Source: Microorganisms. 2024 Jul 10;12(7):1396. doi: 10.3390/microorganisms12071396 (PMC11279232; doi:10.3390/microorganisms12071396)
Supplement: Supplementary file 1 [file microorganisms-12-01396-s001.zip]

Archive with 1 entries (1 files):
- microorganisms-3083216-supplementary.pdf
